# Supplementary material for: Transcriptomic Response of Chinese Yew (Taxus chinensis) to Cold Stress
Source: Front Plant Sci. 2017 Apr 28;8:468. doi: 10.3389/fpls.2017.00468 (PMC5408010; doi:10.3389/fpls.2017.00468)
Supplement: Supplementary file 1 [file Table1.XLSX]

## Sheet: Table S1
	Table S1 Primer sequences used for qPCR
	Isoform Name	Annotation1	Forward	Reverse	Product Size, bp
	TRINITY_DN21816_c0_g1_i12	Elongation factor 1-alpha	ATGCCCTTGACCAGGTTTC	CCCACAGGTACAGTTCCAATAC	106
	TRINITY_DN16070_c0_g2_i1	Phospholipid hydroperoxide glutathione peroxidase 6	CTGGTGGACAAAGATGGAAATG	GAGTCCTTGTCAGAACGTGTAT	105
	TRINITY_DN21194_c0_g1_i2	Peroxidase	GCAGGAGATGGAATGCTACTT	CTCGTGATTCAGTTGTCGAATTG	109
	TRINITY_DN20088_c0_g1_i1	Cationic peroxidase 1	CTCCACAACTGCAAGCCTAA	GTAGAAAGACCCACTGCACTAAA	102
	TRINITY_DN25276_c0_g1_i7	Cation/H(+) antiporter	AGGTTGGTCGAAGCCAATAC	GCAGAATGAGCAGAGGGAAA	109
	TRINITY_DN17480_c0_g1_i2	Universal stress protein MJ0531	AAGAGAAGCTGGCGATACATAC	AATGTTTGCAGGCCCATTTAC	97
	TRINITY_DN16846_c0_g1_i5	CAM4	CGTAGCAGGCATCTTCTCTTTA	GCTGCAAGAGGTGCTATGA	103
	TRINITY_DN16047_c0_g1_i1	MEKK1	ATTCGCTCCAGGGAAGAATTTA	CGTAACTCTGGAAGCCATAGAC	96
	TRINITY_DN48173_c0_g1_i1	WRKY33	GGCATGGCTCTGAACAAAT	GGGACAAAGACCATTAAACTACA	101
	TRINITY_DN13005_c0_g1_i1	NDPK2	GGGAAGAAAGGCTTGGACTTA	CGGTTTGAGCATAAGGGATTTG	107
	1annotated by Reviewed Uniprot Swissprot Database
	2Reference gene

## Sheet: Table S2
	Table S2, Annotation (Protein names) of cold up regulated ORFs assigned to Response to stress (GO 6950), Response to abiotic stimulus (GO 9628) and Response to endogenous stimulus (GO 9719).
	GO terms	AGI code	Entry code	Protein name
	Response to abiotic stimulus	AT2G33540	Q8LL04	RNA polymerase II C-terminal domain phosphatase-like 3 (FCP-like 3) (EC 3.1.3.16) (Carboxyl-terminal phosphatase-like 3) (AtCPL3) (CTD phosphatase-like 3)
		AT1G61520	Q9SY97	Photosystem I chlorophyll a/b-binding protein 3-1, chloroplastic (Lhca3*1) (LHCI type III LHCA3)
		AT2G33700	P93006	Probable protein phosphatase 2C 27 (AtPP2C27) (EC 3.1.3.16) (Probable protein phosphatase 2C G group 1) (AtPP2CG1)
		AT1G50500	Q0WQF4	Vacuolar protein sorting-associated protein 53 A (AtVPS53) (Protein HEAT-INTOLERANT 1)
		AT5G46050	Q9FNL7	Protein NRT1/ PTR FAMILY 5.2 (AtNPF5.2) (Peptide transporter PTR3-A) (AtPTR3)
		AT4G37360	Q9SZT6	Cytochrome P450, family 81, subfamily D, polypeptide 2 (Cytochrome p450-like protein)
		AT4G26080	P49597	Protein phosphatase 2C 56 (AtPP2C56) (EC 3.1.3.16) (Protein ABSCISIC ACID-INSENSITIVE 1) (Protein phosphatase 2C ABI1) (PP2C ABI1)
		AT5G05340	Q9FLC0	Peroxidase 52 (Atperox P52) (EC 1.11.1.7) (ATP49)
		AT4G39260	Q03251	Glycine-rich RNA-binding protein 8 (AtGR-RBP8) (AtRBG8) (Glycine-rich protein 8) (AtGRP8) (Protein COLD, CIRCADIAN RHYTHM, AND RNA BINDING 1) (Protein CCR1)
		AT4G16260	Q8VZJ2	Probable glucan endo-1,3-beta-glucosidase At4g16260 (EC 3.2.1.39)
		AT5G57580	Q9FKL6	Calmodulin-binding protein 60 B
		AT3G50260	Q9SNE1	Ethylene-responsive transcription factor ERF011
		AT4G23250	Q8L710	Cysteine-rich receptor-like protein kinase 17 (Cysteine-rich RLK17) (EC 2.7.11.-) (Protein EMBRYO DEFECTIVE 1290)
		AT2G26280	O64843	Polyadenylate-binding protein-interacting protein 7 (PABP-interacting protein 7) (Poly(A)-binding protein-interacting protein 7) (PAM2-containing protein CID7) (Protein CTC-INTERACTING DOMAIN 7)
		AT1G11270	Q7X7A9	F-box protein At1g11270
		AT2G35690	Q9ZQP2	Putative peroxisomal acyl-coenzyme A oxidase 1.2 (EC 1.3.3.6)
		AT5G66210	Q9FKW4	Calcium-dependent protein kinase 28 (EC 2.7.11.1)
		AT1G11310	Q9SXB6	MLO-like protein 2 (AtMlo2)
		AT3G11170	P46310	sn-2 acyl-lipid omega-3 desaturase (ferredoxin), chloroplastic (EC 1.14.19.35) (Omega-3 fatty acid desaturase 7, chloroplastic)
		AT1G74560	Q9CA59	NAP1-related protein 1 (Nucleosome/chromatin assembly factor group A6) (Protein SET homolog 1)
		AT4G17500	O80337	Ethylene-responsive transcription factor 1A (AtERF1A) (Ethylene-responsive element-binding factor 1A) (EREBP-1A)
		AT1G01680	Q9LQ92	U-box domain-containing protein 54 (EC 2.3.2.27) (Plant U-box protein 54) (RING-type E3 ubiquitin transferase PUB54)
		AT3G11050	Q9SRL5	Ferritin-2, chloroplastic (EC 1.16.3.1)
		AT4G36280	Q5FV35	Protein MICRORCHIDIA 2 (AtMORC2) (EC 3.6.-.-) (Protein CRT1-homolog 1) (CRT1-h1)
		AT1G74960	Q9C9P4	3-oxoacyl-[acyl-carrier-protein] synthase II, chloroplastic (EC 2.3.1.41) (Beta-ketoacyl-acyl-carrier-protein synthase II) (AtKAS2) (Beta-ketoacyl-ACP synthetase 2) (Protein FATTY ACID BIOSYNTHESIS 1)
		AT2G44840	Q8L9K1	Ethylene-responsive transcription factor 13 (AtERF13) (Ethylene-responsive element-binding factor 13) (EREBP-13)
		AT1G01720	Q39013	NAC domain-containing protein 2 (ANAC002)
		AT1G24620	Q9FYK2	Probable calcium-binding protein CML25 (Calmodulin-like protein 25)
		AT5G59890	Q9ZSK3	Actin-depolymerizing factor 4 (ADF-4) (AtADF4)
		AT1G14750	Q1PFW3	Cyclin-SDS (Protein SOLO DANCERS)
		AT1G62630	Q9SI85	Probable disease resistance protein At1g62630 (pNd4)
		AT1G08550	Q39249	Violaxanthin de-epoxidase, chloroplastic (AtVxDE) (EC 1.23.5.1) (Protein NON-PHOTOCHEMICAL QUENCHING 1)
		AT5G17310	P57751	UTP--glucose-1-phosphate uridylyltransferase 1 (EC 2.7.7.9) (UDP-glucose pyrophosphorylase 1) (AtUGP1) (UDPGP 1) (UGPase 1)
		AT1G29690	Q9C7N2	MACPF domain-containing protein CAD1 (Protein CONSTITUTIVELY ACTIVATED CELL DEATH 1) (Protein CAD1)
		AT5G07460	Q9LY15	Peptide methionine sulfoxide reductase A2 (AtMSRA2) (EC 1.8.4.11) (Peptide-methionine (S)-S-oxide reductase) (Peptide Met(O) reductase) (Protein-methionine-S-oxide reductase)
		AT5G11200	Q9LFN6	DEAD-box ATP-dependent RNA helicase 56 (EC 3.6.4.13) (UAP56 homolog B)
		AT2G18170	Q39027	Mitogen-activated protein kinase 7 (AtMPK7) (MAP kinase 7) (EC 2.7.11.24)
		AT5G13220	Q93ZM9	Protein TIFY 9 (Jasmonate ZIM domain-containing protein 10) (Protein JASMONATE-ASSOCIATED 1) (Protein JAZ10)
		AT1G51130	Q9C689	Non-structural maintenance of chromosomes element 4 homolog A (Non-SMC element 4 homolog A)
		AT5G44610	Q9LU05	Plasma membrane-associated cation-binding protein 2 (AtPCAP2) (Lysine rich protein At168) (Microtubule-associated protein 18)
		AT1G42540	Q9C8E7	Glutamate receptor 3.3 (Ligand-gated ion channel 3.3)
		AT2G22260	Q9SIE0	DNA oxidative demethylase ALKBH2 (EC 1.14.11.33) (Alkylated DNA repair protein alkB homolog 2) (Alpha-ketoglutarate-dependent dioxygenase alkB homolog 2)
		AT5G43530	Q9FIY7	Putative SWI/SNF-related matrix-associated actin-dependent regulator of chromatin subfamily A member 3-like 3 (SMARCA3-like protein 3) (EC 3.6.4.-)
		AT1G07570	Q06548	Probable serine/threonine-protein kinase PBL9 (EC 2.7.11.1) (PBS1-like protein 9) (Protein kinase 1A)
		AT1G59870	Q9XIE2	ABC transporter G family member 36 (ABC transporter ABCG.36) (AtABCG36) (Pleiotropic drug resistance protein 8) (Protein PENETRATION 3)
		AT3G51450	Q9SD04	Protein STRICTOSIDINE SYNTHASE-LIKE 7 (AtSSL7)
		AT3G56860	Q9LES2	UBP1-associated protein 2A (UBP1-interacting protein 2a)
		AT1G69310	Q9C983	Probable WRKY transcription factor 57 (WRKY DNA-binding protein 57)
		AT1G69550	F4I270	TIR-NBS-LRR class disease resistance protein
		AT4G09420	Q9M0Q0	Putative uncharacterized protein AT4g09420 (Putative uncharacterized protein At4g09420) (TIR-NBS class of disease resistance protein)
		AT5G47690	B6EUB3	Uncharacterized binding protein
		AT3G16090	Q9LW77	ERAD-associated E3 ubiquitin-protein ligase HRD1A (AtHrd1A) (EC 2.3.2.27) (RING-type E3 ubiquitin transferase HRD1A)
		AT5G60410	Q680Q4	E3 SUMO-protein ligase SIZ1 (EC 6.3.2.-)
		AT3G16640	P31265	Translationally-controlled tumor protein 1 (TCTP1)
		AT3G47520	Q9SN86	Malate dehydrogenase, chloroplastic (EC 1.1.1.37) (Chloroplastic malate dehydrogenase) (Chloroplastic MDH) (cpNAD-MDH) (Plastidic NAD-dependent malate dehydrogenase) (pNAD-MDH)
		AT1G18570	O49782	Transcription factor MYB51 (Myb-related protein 51) (AtMYB51) (Protein HIGH INDOLIC GLUCOSINOLATE 1) (Transcription factor HIG1)
		AT3G48850	Q9M2Z8	Mitochondrial phosphate carrier protein 2, mitochondrial (Mitochondrial phosphate transporter 2) (MPT2) (Phosphate transporter 3;2)
		AT1G23910	Q9LRA2	Polyketide cyclase/dehydrase and lipid transport superfamily protein (T23E23.8)
		AT1G44830	Q9LPE8	Ethylene-responsive transcription factor ERF014
		AT2G27020	O23715	Proteasome subunit alpha type-3 (EC 3.4.25.1) (20S proteasome alpha subunit G-1) (DiDi 17A-2a) (Proteasome component 8) (Proteasome subunit alpha type-7)
		AT5G40390	Q9FND9	Probable galactinol--sucrose galactosyltransferase 5 (EC 2.4.1.82) (Protein SEED IMBIBITION 1-LIKE) (Raffinose synthase 5)
		AT3G09600	Q8RWU3	Protein REVEILLE 8 (MYB-like transcription factor) (Protein LHY-CCA1-like 5)
		AT1G79090	Q0WPK4	AT1G79090 protein (Putative uncharacterized protein At1g79090)
		AT2G31320	Q9ZP54	Poly [ADP-ribose] polymerase 1 (PARP-1) (EC 2.4.2.30) (NAD(+) ADP-ribosyltransferase 1) (ADPRT-1) (Poly[ADP-ribose] synthase 1)
		AT3G22380	Q94KE2	Protein TIME FOR COFFEE
		AT1G15020	Q8W4J3	Sulfhydryl oxidase 1 (EC 1.8.3.2) (Quiescin-sulfhydryl oxidase 1) (AtQSOX1)
		AT3G49860	F4IZ82	ADP-ribosylation factor-like protein 8d (AtARL8d) (ADP-ribosylation factor-like A1B) (AtARLA1B)
		AT5G14780	Q9S7E4	Formate dehydrogenase, chloroplastic/mitochondrial (FDH) (EC 1.2.1.2) (NAD-dependent formate dehydrogenase)
		AT5G16960	Q9LFK5	Quinone oxidoreductase-like protein (Zinc-binding dehydrogenase family protein)
		AT2G33580	O22808	Protein LYK5 (LysM domain receptor-like kinase 5) (LysM-containing receptor-like kinase 5)
		AT5G67590	Q9FJW4	NADH dehydrogenase [ubiquinone] iron-sulfur protein 4, mitochondrial (Protein FROSTBITE1)
		AT4G14960	P29511	Tubulin alpha-6 chain
		AT1G73660	Q9C9U5	MAPKKK-like kinase (Putative uncharacterized protein F25P22.8)
		AT1G22070	Q39234	Transcription factor TGA3 (bZIP transcription factor 22) (AtbZIP22)
		AT3G47950	Q9SU58	ATPase 4, plasma membrane-type (EC 3.6.3.6) (Proton pump 4)
		AT1G27760	Q9ASX8	At1g27760/T22C5_5 (Protein salt tolerance 32)
		AT2G39050	Q945P1	Ricin B-like lectin EULS3 (Euonymus lectin S3) (AtEULS3)
		AT1G54100	Q9SYG7	Aldehyde dehydrogenase family 7 member B4 (EC 1.2.1.3) (Antiquitin-1) (Turgor-responsive ALDH)
		AT3G61220	Q9M2E2	(+)-neomenthol dehydrogenase (EC 1.1.1.208) (Menthone:neomenthol reductase) (Short-chain dehydrogenase/reductase 1) (AtSDR1)
		AT5G39950	Q38879	Thioredoxin H2 (AtTrxh2) (Thioredoxin 2) (AtTRX2)
		AT5G13680	Q9FNA4	Elongator complex protein 1 (AtELP1) (Elongator component 1) (Protein ABA-OVERLY SENSITIVE 1) (Protein ELONGATA 2)
		AT1G08840	F4HXR5	Embryo defective protein 2411
		AT4G32551	Q9FUY2	Transcriptional corepressor LEUNIG (Protein ROTUNDA2)
		AT1G04120	Q7GB25	ABC transporter C family member 5 (ABC transporter ABCC.5) (AtABCC5) (EC 3.6.3.44) (ATP-energized glutathione S-conjugate pump 5) (Glutathione S-conjugate-transporting ATPase 5) (Multidrug resistance-associated protein 5)
		AT3G12610	Q00874	DNA damage-repair/toleration protein DRT100
		AT5G48720	Q6NLW5	Protein XRI1 (Protein X-RAY INDUCED 1)
		AT5G16270	Q8W1Y0	Sister chromatid cohesion 1 protein 4 (AtRAD21-3) (AtRAD21.3)
		AT1G62300	Q9C519	WRKY transcription factor 6 (WRKY DNA-binding protein 6) (AtWRKY6)
		AT3G55230	Q9M3C8	Dirigent protein 24 (AtDIR24)
		AT3G08640	Q9C9Z2	Protein RETICULATA-RELATED 3, chloroplastic
		AT4G00830	Q9ASP6	AT4g00830/A_TM018A10_14 (Putative uncharacterized protein At4g00830) (RNA recognition motif-containing protein)
		AT4G11600	O48646	Probable phospholipid hydroperoxide glutathione peroxidase 6, mitochondrial (AtGPX1) (PHGPx) (EC 1.11.1.12)
		AT1G64160	Q9SH66	Dirigent protein 5 (AtDIR5)
		AT3G04720	P43082	Hevein-like preproprotein [Cleaved into: CB-HEL; CD-HEL (EC 3.1.-.-) (RNase)]
		AT4G38540	O81816	FAD/NAD(P)-binding oxidoreductase family protein (Monooxygenase) (Monooxygenase 2 (MO2))
		AT1G01120	Q9MAM3	3-ketoacyl-CoA synthase 1 (KCS-1) (EC 2.3.1.199) (Very long-chain fatty acid condensing enzyme 1) (VLCFA condensing enzyme 1)
		AT1G68090	Q9C9X3	Annexin D5 (AnnAt5)
		AT2G01630	Q9ZU91	Glucan endo-1,3-beta-glucosidase 3 (EC 3.2.1.39) ((1->3)-beta-glucan endohydrolase 3) ((1->3)-beta-glucanase 3) (Beta-1,3-endoglucanase 3) (Beta-1,3-glucanase 3)
		AT1G24020	Q93VR4	MLP-like protein 423
		AT1G53240	Q9ZP06	Malate dehydrogenase 1, mitochondrial (EC 1.1.1.37) (Mitochondrial MDH1) (mMDH1) (Mitochondrial NAD-dependent malate dehydrogenase 1) (mNAD-MDH 1) (mtNAD-MDH1)
		AT3G11930	B9DG73	AT3G11930 protein (Adenine nucleotide alpha hydrolases-like superfamily protein)
		AT3G12500	P19171	Basic endochitinase B (EC 3.2.1.14) (Pathogenesis-related protein 3) (AtChiB) (PR-3)
	Response to stress	AT2G33540	Q8LL04	RNA polymerase II C-terminal domain phosphatase-like 3 (FCP-like 3) (EC 3.1.3.16) (Carboxyl-terminal phosphatase-like 3) (AtCPL3) (CTD phosphatase-like 3)
		AT5G44110	Q9XF19	ABC transporter I family member 21 (ABC transporter ABCI.21) (AtABCI21) (GCN-related protein 1) (Non-intrinsic ABC protein 2)
		AT5G40390	Q9FND9	Probable galactinol--sucrose galactosyltransferase 5 (EC 2.4.1.82) (Protein SEED IMBIBITION 1-LIKE) (Raffinose synthase 5)
		AT3G09600	Q8RWU3	Protein REVEILLE 8 (MYB-like transcription factor) (Protein LHY-CCA1-like 5)
		AT1G61520	Q9SY97	Photosystem I chlorophyll a/b-binding protein 3-1, chloroplastic (Lhca3*1) (LHCI type III LHCA3)
		AT3G22380	Q94KE2	Protein TIME FOR COFFEE
		AT1G67740	O49347	Photosystem II core complex proteins psbY, chloroplastic (L-arginine-metabolizing enzyme) (L-AME) [Cleaved into: Photosystem II protein psbY-1, chloroplastic (psbY-A1); Photosystem II protein psbY-2, chloroplastic (psbY-A2)]
		AT1G15020	Q8W4J3	Sulfhydryl oxidase 1 (EC 1.8.3.2) (Quiescin-sulfhydryl oxidase 1) (AtQSOX1)
		AT2G33700	P93006	Probable protein phosphatase 2C 27 (AtPP2C27) (EC 3.1.3.16) (Probable protein phosphatase 2C G group 1) (AtPP2CG1)
		AT4G26150	Q9SZI6	Putative GATA transcription factor 22
		AT1G50500	Q0WQF4	Vacuolar protein sorting-associated protein 53 A (AtVPS53) (Protein HEAT-INTOLERANT 1)
		AT1G16510	Q9SA49	Auxin-responsive protein SAUR41 (Protein SMALL AUXIN UP RNA 41)
		AT5G67590	Q9FJW4	NADH dehydrogenase [ubiquinone] iron-sulfur protein 4, mitochondrial (Protein FROSTBITE1)
		AT5G46050	Q9FNL7	Protein NRT1/ PTR FAMILY 5.2 (AtNPF5.2) (Peptide transporter PTR3-A) (AtPTR3)
		AT4G14960	P29511	Tubulin alpha-6 chain
		AT1G73660	Q9C9U5	MAPKKK-like kinase (Putative uncharacterized protein F25P22.8)
		AT5G62500	Q9FJJ5	Microtubule-associated protein RP/EB family member 1B (APC-binding protein EB1B) (End-binding protein 1) (AtEB1) (End-binding protein 1B) (AtEB1B) (Protein ATEB1 homolog 2) (ATEB1H2)
		AT3G47950	Q9SU58	ATPase 4, plasma membrane-type (EC 3.6.3.6) (Proton pump 4)
		AT5G02270	Q9LZ98	ABC transporter I family member 20 (ABC transporter ABCI.20) (AtABCI20) (GCN-related protein 3) (Non-intrinsic ABC protein 9)
		AT1G27760	Q9ASX8	At1g27760/T22C5_5 (Protein salt tolerance 32)
		AT4G26080	P49597	Protein phosphatase 2C 56 (AtPP2C56) (EC 3.1.3.16) (Protein ABSCISIC ACID-INSENSITIVE 1) (Protein phosphatase 2C ABI1) (PP2C ABI1)
		AT1G54100	Q9SYG7	Aldehyde dehydrogenase family 7 member B4 (EC 1.2.1.3) (Antiquitin-1) (Turgor-responsive ALDH)
		AT3G61220	Q9M2E2	(+)-neomenthol dehydrogenase (EC 1.1.1.208) (Menthone:neomenthol reductase) (Short-chain dehydrogenase/reductase 1) (AtSDR1)
		AT1G61800	Q94B38	Glucose-6-phosphate/phosphate translocator 2, chloroplastic
		AT4G39260	Q03251	Glycine-rich RNA-binding protein 8 (AtGR-RBP8) (AtRBG8) (Glycine-rich protein 8) (AtGRP8) (Protein COLD, CIRCADIAN RHYTHM, AND RNA BINDING 1) (Protein CCR1)
		AT5G04410	Q84K00	NAC domain-containing protein 78 (ANAC078) (Protein NTM1-like 11)
		AT4G32551	Q9FUY2	Transcriptional corepressor LEUNIG (Protein ROTUNDA2)
		AT5G11260	O24646	Transcription factor HY5 (Protein LONG HYPOCOTYL 5) (bZIP transcription factor 56) (AtbZIP56)
		AT1G04120	Q7GB25	ABC transporter C family member 5 (ABC transporter ABCC.5) (AtABCC5) (EC 3.6.3.44) (ATP-energized glutathione S-conjugate pump 5) (Glutathione S-conjugate-transporting ATPase 5) (Multidrug resistance-associated protein 5)
		AT4G16260	Q8VZJ2	Probable glucan endo-1,3-beta-glucosidase At4g16260 (EC 3.2.1.39)
		AT5G52250	Q9LTJ6	WD repeat-containing protein RUP1 (Protein EARLY FLOWERING BY OVEREXPRESSION 1) (Protein REPRESSOR OF UV-B PHOTOMORPHOGENESIS 1)
		AT3G12610	Q00874	DNA damage-repair/toleration protein DRT100
		AT5G48720	Q6NLW5	Protein XRI1 (Protein X-RAY INDUCED 1)
		AT3G50260	Q9SNE1	Ethylene-responsive transcription factor ERF011
		AT3G08640	Q9C9Z2	Protein RETICULATA-RELATED 3, chloroplastic
		AT1G11270	Q7X7A9	F-box protein At1g11270
		AT4G11600	O48646	Probable phospholipid hydroperoxide glutathione peroxidase 6, mitochondrial (AtGPX1) (PHGPx) (EC 1.11.1.12)
		AT3G03630	O22682	Probable S-sulfocysteine synthase, chloroplastic (EC 2.5.1.47) (Beta-substituted Ala synthase 5;1) (ARAth-Bsas5;1) (CS26) (O-acetylserine sulfhydrylase)
		AT3G04720	P43082	Hevein-like preproprotein [Cleaved into: CB-HEL; CD-HEL (EC 3.1.-.-) (RNase)]
		AT3G11170	P46310	sn-2 acyl-lipid omega-3 desaturase (ferredoxin), chloroplastic (EC 1.14.19.35) (Omega-3 fatty acid desaturase 7, chloroplastic)
		AT1G01120	Q9MAM3	3-ketoacyl-CoA synthase 1 (KCS-1) (EC 2.3.1.199) (Very long-chain fatty acid condensing enzyme 1) (VLCFA condensing enzyme 1)
		AT1G68090	Q9C9X3	Annexin D5 (AnnAt5)
		AT1G27650	Q9S709	Splicing factor U2af small subunit A (U2 auxiliary factor 35 kDa subunit A) (U2 small nuclear ribonucleoprotein auxiliary factor small subunit A) (U2 snRNP auxiliary factor small subunit A) (Zinc finger CCCH domain-containing protein 8) (AtC3H8)
		AT5G63860	Q9FN03	Ultraviolet-B receptor UVR8 (Protein UV-B RESISTANCE 8) (RCC1 domain-containing protein UVR8)
		AT1G74960	Q9C9P4	3-oxoacyl-[acyl-carrier-protein] synthase II, chloroplastic (EC 2.3.1.41) (Beta-ketoacyl-acyl-carrier-protein synthase II) (AtKAS2) (Beta-ketoacyl-ACP synthetase 2) (Protein FATTY ACID BIOSYNTHESIS 1)
		AT2G26990	Q8W207	COP9 signalosome complex subunit 2 (Signalosome subunit 2) (Protein FUSCA 12)
		AT1G53240	Q9ZP06	Malate dehydrogenase 1, mitochondrial (EC 1.1.1.37) (Mitochondrial MDH1) (mMDH1) (Mitochondrial NAD-dependent malate dehydrogenase 1) (mNAD-MDH 1) (mtNAD-MDH1)
		AT1G24620	Q9FYK2	Probable calcium-binding protein CML25 (Calmodulin-like protein 25)
		AT2G35940	Q9SJ56	BEL1-like homeodomain protein 1 (BEL1-like protein 1) (Protein EMBRYO SAC DEVELOPMENT ARREST 29)
		AT5G02810	Q93WK5	Two-component response regulator-like APRR7 (Pseudo-response regulator 7)
		AT3G23250	F4J2X8	Myb domain protein 15
		AT1G08550	Q39249	Violaxanthin de-epoxidase, chloroplastic (AtVxDE) (EC 1.23.5.1) (Protein NON-PHOTOCHEMICAL QUENCHING 1)
		AT1G03060	F4HZB2	Protein SPIRRIG (BEACH domain-containing protein A1) (BEACH-domain homolog A1)
		AT5G17310	P57751	UTP--glucose-1-phosphate uridylyltransferase 1 (EC 2.7.7.9) (UDP-glucose pyrophosphorylase 1) (AtUGP1) (UDPGP 1) (UGPase 1)
		AT5G26340	Q94AZ2	Sugar transport protein 13 (Hexose transporter 13) (Multicopy suppressor of snf4 deficiency protein 1)
		AT5G23150	Q9XER9	ENHANCER OF AG-4 protein 2 (Protein AERIAL ROSETTE 1)
		AT3G24500	Q9LV58	Multiprotein-bridging factor 1c
		AT2G44450	O64879	Beta-glucosidase 15 (AtBGLU15) (EC 3.2.1.21)
		AT5G07460	Q9LY15	Peptide methionine sulfoxide reductase A2 (AtMSRA2) (EC 1.8.4.11) (Peptide-methionine (S)-S-oxide reductase) (Peptide Met(O) reductase) (Protein-methionine-S-oxide reductase)
		AT5G10030	Q39162	Transcription factor TGA4 (Ocs element-binding factor 4) (OBF4) (bZIP transcription factor 57) (AtbZIP57)
		AT5G44610	Q9LU05	Plasma membrane-associated cation-binding protein 2 (AtPCAP2) (Lysine rich protein At168) (Microtubule-associated protein 18)
		AT3G47450	Q66GP9	NO-associated protein 1, chloroplastic/mitochondrial (AtNOA1) (Dubious mitochondrial nitric oxide synthase 1) (AtNOS1) (EC 1.14.13.39) (GTPase NOA1) (Protein RESISTANT TO INHIBITION BY FOSMIDOMYCIN 1)
		AT1G42540	Q9C8E7	Glutamate receptor 3.3 (Ligand-gated ion channel 3.3)
		AT2G21490	Q96261	Probable dehydrin LEA
		AT5G05600	Q9FFF6	Probable 2-oxoglutarate-dependent dioxygenase At5g05600 (EC 1.14.11.-)
		AT4G32890	O82632	GATA transcription factor 9
		AT5G18170	Q43314	Glutamate dehydrogenase 1 (GDH 1) (EC 1.4.1.3)
		AT3G06760	Q8VXU6	Protein DEHYDRATION-INDUCED 19 homolog 4 (AtDi19-4)
		AT2G29090	O81077	Abscisic acid 8'-hydroxylase 2 (ABA 8'-hydroxylase 2) (EC 1.14.13.93) (Cytochrome P450 707A2)
		AT1G12060	O65373	BAG family molecular chaperone regulator 5, mitochondrial (Bcl-2-associated athanogene 5)
		AT1G31480	Q8W5R2	Phospholipase SGR2 (EC 3.1.1.-) (Protein SHOOT GRAVITROPISM 2)
		AT1G69310	Q9C983	Probable WRKY transcription factor 57 (WRKY DNA-binding protein 57)
		AT4G01060	Q9M157	MYB-like transcription factor ETC3 (Protein CAPRICE-like MYB3) (Protein ENHANCER OF TRY AND CPC 3)
		AT1G33980	Q9FVW4	Regulator of nonsense transcripts UPF3 (Nonsense mRNA reducing factor UPF3) (Up-frameshift suppressor 3 homolog) (AtUpf3)
		AT5G08490	Q9FNN9	Putative pentatricopeptide repeat-containing protein At5g08490
		AT5G60410	Q680Q4	E3 SUMO-protein ligase SIZ1 (EC 6.3.2.-)
		AT4G38960	C0SVM5	B-box zinc finger protein 19 (Protein DOUBLE B-BOX 1B) (Protein SALT TOLERANCE HOMOLOG 5)
		AT5G05690	Q42569	Cytochrome P450 90A1 (EC 1.14.-.-)
		AT3G16640	P31265	Translationally-controlled tumor protein 1 (TCTP1)
		AT2G42280	Q66GR3	Transcription factor bHLH130 (Basic helix-loop-helix protein 130) (AtbHLH130) (bHLH 130) (Transcription factor EN 69) (bHLH transcription factor bHLH130)
		AT2G16060	O24520	Non-symbiotic hemoglobin 1 (ARAth GLB1) (Hb1)
		AT3G18780	Q96292	Actin-2
		AT5G64930	Q9LV85	Protein CPR-5 (Protein constitutive expression of pathogenesis-related genes 5) (Protein constitutive expression of PR genes 5) (Protein hypersenescence-1)
		AT3G47520	Q9SN86	Malate dehydrogenase, chloroplastic (EC 1.1.1.37) (Chloroplastic malate dehydrogenase) (Chloroplastic MDH) (cpNAD-MDH) (Plastidic NAD-dependent malate dehydrogenase) (pNAD-MDH)
		AT1G18570	O49782	Transcription factor MYB51 (Myb-related protein 51) (AtMYB51) (Protein HIGH INDOLIC GLUCOSINOLATE 1) (Transcription factor HIG1)
		AT3G48850	Q9M2Z8	Mitochondrial phosphate carrier protein 2, mitochondrial (Mitochondrial phosphate transporter 2) (MPT2) (Phosphate transporter 3;2)
		AT1G07600	P43392	Metallothionein-like protein 1A (MT-1A) (MT-2) (MT-Q) (Protein LIGHT STRESS-REGULATED 4)
		AT2G27020	O23715	Proteasome subunit alpha type-3 (EC 3.4.25.1) (20S proteasome alpha subunit G-1) (DiDi 17A-2a) (Proteasome component 8) (Proteasome subunit alpha type-7)
		AT1G21970	Q9SFD8	Nuclear transcription factor Y subunit B-9 (AtNF-YB-9) (Protein LEAFY COTYLEDON 1)
	Response to endogenous stimulus	AT2G38910	Q9ZV15	Calcium-dependent protein kinase 20 (EC 2.7.11.1)
		AT5G40390	Q9FND9	Probable galactinol--sucrose galactosyltransferase 5 (EC 2.4.1.82) (Protein SEED IMBIBITION 1-LIKE) (Raffinose synthase 5)
		AT3G09600	Q8RWU3	Protein REVEILLE 8 (MYB-like transcription factor) (Protein LHY-CCA1-like 5)
		AT1G61520	Q9SY97	Photosystem I chlorophyll a/b-binding protein 3-1, chloroplastic (Lhca3*1) (LHCI type III LHCA3)
		AT2G31320	Q9ZP54	Poly [ADP-ribose] polymerase 1 (PARP-1) (EC 2.4.2.30) (NAD(+) ADP-ribosyltransferase 1) (ADPRT-1) (Poly[ADP-ribose] synthase 1)
		AT3G22380	Q94KE2	Protein TIME FOR COFFEE
		AT2G33700	P93006	Probable protein phosphatase 2C 27 (AtPP2C27) (EC 3.1.3.16) (Probable protein phosphatase 2C G group 1) (AtPP2CG1)
		AT3G25890	Q9LUA2	Ethylene-responsive transcription factor ERF119
		AT4G26150	Q9SZI6	Putative GATA transcription factor 22
		AT1G71520	Q9C9I8	Ethylene-responsive transcription factor ERF020
		AT2G33580	O22808	Protein LYK5 (LysM domain receptor-like kinase 5) (LysM-containing receptor-like kinase 5)
		AT4G02780	Q38802	Ent-copalyl diphosphate synthase, chloroplastic (AtCPS) (Ent-CDP synthase) (EC 5.5.1.13) (Ent-kaurene synthase A) (KSA) (Protein GA REQUIRING 1)
		AT1G16510	Q9SA49	Auxin-responsive protein SAUR41 (Protein SMALL AUXIN UP RNA 41)
		AT5G46050	Q9FNL7	Protein NRT1/ PTR FAMILY 5.2 (AtNPF5.2) (Peptide transporter PTR3-A) (AtPTR3)
		AT5G53460	Q9LV03	Glutamate synthase 1 [NADH], chloroplastic (EC 1.4.1.14) (NADH-dependent glutamate synthase 1) (NADH-GOGAT 1)
		AT4G26080	P49597	Protein phosphatase 2C 56 (AtPP2C56) (EC 3.1.3.16) (Protein ABSCISIC ACID-INSENSITIVE 1) (Protein phosphatase 2C ABI1) (PP2C ABI1)
		AT1G54100	Q9SYG7	Aldehyde dehydrogenase family 7 member B4 (EC 1.2.1.3) (Antiquitin-1) (Turgor-responsive ALDH)
		AT5G13680	Q9FNA4	Elongator complex protein 1 (AtELP1) (Elongator component 1) (Protein ABA-OVERLY SENSITIVE 1) (Protein ELONGATA 2)
		AT4G39260	Q03251	Glycine-rich RNA-binding protein 8 (AtGR-RBP8) (AtRBG8) (Glycine-rich protein 8) (AtGRP8) (Protein COLD, CIRCADIAN RHYTHM, AND RNA BINDING 1) (Protein CCR1)
		AT4G32551	Q9FUY2	Transcriptional corepressor LEUNIG (Protein ROTUNDA2)
		AT5G11260	O24646	Transcription factor HY5 (Protein LONG HYPOCOTYL 5) (bZIP transcription factor 56) (AtbZIP56)
		AT2G23170	O22190	Indole-3-acetic acid-amido synthetase GH3.3 (EC 6.3.2.-) (Auxin-responsive GH3-like protein 3) (AtGH3-3)
		AT1G04120	Q7GB25	ABC transporter C family member 5 (ABC transporter ABCC.5) (AtABCC5) (EC 3.6.3.44) (ATP-energized glutathione S-conjugate pump 5) (Glutathione S-conjugate-transporting ATPase 5) (Multidrug resistance-associated protein 5)
		AT4G33880	Q84WK0	Transcription factor bHLH85 (Basic helix-loop-helix protein 85) (AtbHLH85) (bHLH 85) (Transcription factor EN 115) (bHLH transcription factor bHLH085)
		AT3G50260	Q9SNE1	Ethylene-responsive transcription factor ERF011
		AT1G62300	Q9C519	WRKY transcription factor 6 (WRKY DNA-binding protein 6) (AtWRKY6)
		AT4G32800	Q9M080	Ethylene-responsive transcription factor ERF043
		AT5G66210	Q9FKW4	Calcium-dependent protein kinase 28 (EC 2.7.11.1)
		AT3G04720	P43082	Hevein-like preproprotein [Cleaved into: CB-HEL; CD-HEL (EC 3.1.-.-) (RNase)]
		AT2G32460	O80883	At2g32460 (MYB transcription factor) (Myb domain protein 101) (Putative MYB family transcription factor)
		AT1G26960	Q8LFD3	Homeobox-leucine zipper protein ATHB-23 (HD-ZIP protein ATHB-23) (Homeodomain transcription factor ATHB-23)
		AT4G35230	Q944A7	Probable serine/threonine-protein kinase At4g35230 (EC 2.7.11.1)
		AT4G17500	O80337	Ethylene-responsive transcription factor 1A (AtERF1A) (Ethylene-responsive element-binding factor 1A) (EREBP-1A)
		AT3G11050	Q9SRL5	Ferritin-2, chloroplastic (EC 1.16.3.1)
		AT1G71450	Q9C9I2	Ethylene-responsive transcription factor ERF021
		AT1G75490	Q9LQZ2	Dehydration-responsive element-binding protein 2D (Protein DREB2D)
		AT2G44840	Q8L9K1	Ethylene-responsive transcription factor 13 (AtERF13) (Ethylene-responsive element-binding factor 13) (EREBP-13)
		AT5G50080	Q70II3	Ethylene-responsive transcription factor ERF110
		AT3G12500	P19171	Basic endochitinase B (EC 3.2.1.14) (Pathogenesis-related protein 3) (AtChiB) (PR-3)
		AT3G46090	Q42453	Zinc finger protein ZAT7
		AT2G35940	Q9SJ56	BEL1-like homeodomain protein 1 (BEL1-like protein 1) (Protein EMBRYO SAC DEVELOPMENT ARREST 29)
		AT3G23250	F4J2X8	Myb domain protein 15
		AT1G03060	F4HZB2	Protein SPIRRIG (BEACH domain-containing protein A1) (BEACH-domain homolog A1)
		AT3G54430	Q9M2U4	Protein SHI RELATED SEQUENCE 6
		AT5G26340	Q94AZ2	Sugar transport protein 13 (Hexose transporter 13) (Multicopy suppressor of snf4 deficiency protein 1)
		AT1G19840	Q9FXI2	F6F9.11 protein (SAUR-like auxin-responsive protein)
		AT3G24500	Q9LV58	Multiprotein-bridging factor 1c
		AT3G53180	F4J9A0	Nodulin/glutamine synthase-like protein
		AT2G44450	O64879	Beta-glucosidase 15 (AtBGLU15) (EC 3.2.1.21)
		AT5G13300	Q5W7F2	ADP-ribosylation factor GTPase-activating protein AGD3 (ARF GAP AGD3) (Protein ARF-GAP DOMAIN 3) (AtAGD3) (Protein FORKED 2) (Protein SCARFACE) (Protein VASCULAR NETWORK 3)
		AT1G27740	Q8LEG1	Transcription factor bHLH54 (Basic helix-loop-helix protein 54) (AtbHLH54) (bHLH 54) (Transcription factor EN 114) (bHLH transcription factor bHLH054)
		AT5G13220	Q93ZM9	Protein TIFY 9 (Jasmonate ZIM domain-containing protein 10) (Protein JASMONATE-ASSOCIATED 1) (Protein JAZ10)
		AT4G28160	Q9M0J1	At4g28160 (Hydroxyproline-rich glycoprotein family protein) (Putative uncharacterized protein AT4g28160)
		AT5G44610	Q9LU05	Plasma membrane-associated cation-binding protein 2 (AtPCAP2) (Lysine rich protein At168) (Microtubule-associated protein 18)
		AT1G42540	Q9C8E7	Glutamate receptor 3.3 (Ligand-gated ion channel 3.3)
		AT1G08420	Q9SJF0	Serine/threonine-protein phosphatase BSL2 (EC 3.1.3.16) (BSU1-like protein 2)
		AT2G21490	Q96261	Probable dehydrin LEA
		AT4G28720	Q9SVU0	Probable indole-3-pyruvate monooxygenase YUCCA8 (EC 1.14.13.168) (Flavin-containing monooxygenase YUCCA8)
		AT1G59870	Q9XIE2	ABC transporter G family member 36 (ABC transporter ABCG.36) (AtABCG36) (Pleiotropic drug resistance protein 8) (Protein PENETRATION 3)
		AT3G51450	Q9SD04	Protein STRICTOSIDINE SYNTHASE-LIKE 7 (AtSSL7)
		AT3G56860	Q9LES2	UBP1-associated protein 2A (UBP1-interacting protein 2a)
		AT1G29460	Q0WPR6	Auxin-responsive protein SAUR65 (Protein SMALL AUXIN UP RNA 65)
		AT4G01060	Q9M157	MYB-like transcription factor ETC3 (Protein CAPRICE-like MYB3) (Protein ENHANCER OF TRY AND CPC 3)
		AT4G04490	Q9XEC6	Cysteine-rich receptor-like protein kinase 36 (Cysteine-rich RLK36) (EC 2.7.11.1)
		AT1G33980	Q9FVW4	Regulator of nonsense transcripts UPF3 (Nonsense mRNA reducing factor UPF3) (Up-frameshift suppressor 3 homolog) (AtUpf3)
		AT5G08490	Q9FNN9	Putative pentatricopeptide repeat-containing protein At5g08490
		AT5G13910	Q9M644	Ethylene-responsive transcription factor LEP (Protein LEAFY PETIOLE)
		AT3G16640	P31265	Translationally-controlled tumor protein 1 (TCTP1)
		AT5G06100	Q9LHS6	MYB family transcription factor-like (Myb domain protein 33)
		AT3G18780	Q96292	Actin-2
		AT3G60240	Q76E23	Eukaryotic translation initiation factor 4G (eIF-4G) (eIF4G) (Protein cucumovirus multiplication 2) (Protein synthesis initiation factor 4G)
		AT5G64930	Q9LV85	Protein CPR-5 (Protein constitutive expression of pathogenesis-related genes 5) (Protein constitutive expression of PR genes 5) (Protein hypersenescence-1)
		AT3G47520	Q9SN86	Malate dehydrogenase, chloroplastic (EC 1.1.1.37) (Chloroplastic malate dehydrogenase) (Chloroplastic MDH) (cpNAD-MDH) (Plastidic NAD-dependent malate dehydrogenase) (pNAD-MDH)
		AT1G18570	O49782	Transcription factor MYB51 (Myb-related protein 51) (AtMYB51) (Protein HIGH INDOLIC GLUCOSINOLATE 1) (Transcription factor HIG1)
		AT1G04250	P93830	Auxin-responsive protein IAA17 (Auxin response 3) (Indoleacetic acid-induced protein 17)
		AT1G44830	Q9LPE8	Ethylene-responsive transcription factor ERF014
		AT2G28350	Q9SKN5	Auxin response factor 10
		AT1G21970	Q9SFD8	Nuclear transcription factor Y subunit B-9 (AtNF-YB-9) (Protein LEAFY COTYLEDON 1)
		AT4G16110	Q9ZWJ9	Two-component response regulator ARR2 (Receiver-like protein 5)
		AT5G54380	Q9LK35	Receptor-like protein kinase THESEUS 1 (EC 2.7.11.-)
